# Supplementary material for: All-Polymer Piezo-Composites for Scalable Energy Harvesting and Sensing Devices
Source: Molecules. 2022 Dec 3;27(23):8524. doi: 10.3390/molecules27238524 (PMC9741343; doi:10.3390/molecules27238524)
Supplement: Supplementary file 1 [file molecules-27-08524-s001.zip]

Archive with 1 entries (1 files):
- molecules-2005853-supplementary.pdf
